# Supplementary material for: Centralization or Equalization? Policy Trend Guidance for Improving Grain Production Security in China
Source: Foods. 2025 Mar 12;14(6):966. doi: 10.3390/foods14060966 (PMC11941064; doi:10.3390/foods14060966)
Supplement: Supplementary file 1 [file foods-14-00966-s001.zip]

Archive with 1 entries (1 files):
- foods-3497719-supplementary.pdf
